# Supplementary material for: Ca2+-PP2B-PSD-95 axis: A novel regulatory mechanism of the phosphorylation state of Serine 295 of PSD-95
Source: PLoS One. 2024 Nov 7;19(11):e0313441. doi: 10.1371/journal.pone.0313441 (PMC11542788; doi:10.1371/journal.pone.0313441)
Supplement: S1 Data — (XLSX) [file pone.0313441.s005.xlsx]

## Sheet: Fig 1B,1C
Fig 1B					Fig 1C
	pS295	PSD-95	pS295/PSD-95			pJnk1	Jnk1	pJnk1/Jnk1
DMSO	0.950931	0.973348	0.98463		DMSO	0.883775	0.965066	0.914228
DMSO	1.11582	0.975755	1.15251		DMSO	1.02291	1.00153	1.01964
DMSO	1.24153	1.14064	1.09699		DMSO	1.09875	1.11915	0.980119
DMSO	0.691713	0.910255	0.76587		DMSO	0.994567	0.914257	1.08601
FK506	2.03983	1.18003	1.74218		FK506	1.07194	1.07615	0.994413
FK506	1.83802	1.08161	1.71266		FK506	0.917072	0.958897	0.954776
FK506	2.15886	1.03287	2.10655		FK506	0.904303	0.989291	0.912557
FK506	2.25323	1.05676	2.14892		FK506	0.885441	0.952653	0.927886
	All the values are normalized to the average of "DMSO".

## Sheet: Fig 1E,1F
Fig 1E					Fig 1F
	pS295	PSD-95	pS295/PSD-95			pJnk1	Jnk1	pJnk1/Jnk1
DMSO	1.02718	0.945687	1.08461		DMSO	0.967448	0.952681	1.01719
DMSO	0.955352	1.00625	0.948048		DMSO	1.10313	1.06835	1.03427
DMSO	0.990939	1.02551	0.964896		DMSO	1.0631	1.0247	1.03919
DMSO	1.02653	1.02255	1.00245		DMSO	0.86633	0.954269	0.909354
CsA	1.84929	0.991875	1.86175		CsA	0.814023	0.920335	0.885954
CsA	1.93392	1.08548	1.77907		CsA	0.964144	1.04681	0.922562
CsA	2.03367	1.11187	1.82643		CsA	1.0113	1.09415	0.925814
CsA	1.83001	0.931212	1.96236		CsA	0.964792	0.955549	1.01135
	All the values are normalized to the average of "DMSO".

## Sheet: Fig 1H,1I
Fig 1H					Fig 1I
	pS295	PSD-95	pS295/PSD-95			pJnk1	Jnk1	pJnk1/Jnk1
DMSO	1.02736	0.958809	1.06891		DMSO	0.975901	0.973415	1.00012
DMSO	1.03574	1.07087	0.964861		DMSO	1.04684	1.11831	0.933823
DMSO	0.937116	0.917581	1.01882		DMSO	0.940194	0.926779	1.01201
DMSO	0.999779	1.05274	0.947402		DMSO	1.03706	0.9815	1.05404
Ascomycin	1.59665	0.963049	1.65391		Ascomycin	0.853117	0.897363	0.948386
Ascomycin	1.73249	1.00417	1.72113		Ascomycin	0.886623	0.949977	0.931044
Ascomycin	1.76974	0.959035	1.84088		Ascomycin	0.940731	0.954576	0.983103
Ascomycin	1.90273	1.07794	1.76089		Ascomycin	1.0138	1.01817	0.993289
	All the values are normalized to the average of "DMSO".

## Sheet: Fig 2B,2C
Fig 2B					Fig 2C
	pS295	PSD-95	pS295/PSD-95			pJnk1	Jnk1	pJnk1/Jnk1
control	0.976887	0.887034	1.09692		control	0.884867	0.888969	0.987353
control	1.06554	1.05573	1.00529		control	1.06285	0.973707	1.08274
control	0.92309	0.953551	0.964212		control	0.9905	0.927385	1.05944
control	1.03448	1.10369	0.933572		control	1.06178	1.20994	0.870469
EGTA	2.18758	1.13655	1.91712		EGTA	1.13777	1.05468	1.07008
EGTA	2.22337	1.13045	1.959		EGTA	1.04095	1.02154	1.01078
EGTA	2.09746	1.03729	2.01403		EGTA	1.07207	1.01327	1.04948
EGTA	2.16645	1.09758	1.966		EGTA	1.07286	1.03208	1.03113
	All the values are normalized to the average of "control".

## Sheet: Fig 2E
Fig 2E
experiment	EGTA	CsA	pS295	PSD-95	pS295/PSD-95
1	-	-	0.967481	1.01952	0.947996
1	-	-	1.03252	0.980482	1.052
1	-	+	1.65143	0.884064	1.86611
1	-	+	1.8751	1.00567	1.86263
1	+	+	2.17134	1.04163	2.08244
1	+	+	2.15764	1.06519	2.02353
1	+	-	2.17566	1.02556	2.11928
1	+	-	2.26282	1.1266	2.00649
2	-	-	0.961508	0.979279	0.982214
2	-	-	1.03849	1.02072	1.01779
2	-	+	1.77383	0.960464	1.84753
2	-	+	1.75463	0.954862	1.83825
2	+	+	2.2386	0.988456	2.26558
2	+	+	2.19455	0.94764	2.31666
2	+	-	2.24461	0.96283	2.33213
2	+	-	2.34972	1.05086	2.23682
	All the values are normalized to the average of "EGTA(-),CsA (-) in each experiment".

## Sheet: Fig 3B
Fig 3B
experiment		NMDA	pS295	PSD-95	pS295/PSD-95
1	DMSO	-	1.14891	1.07952	1.07022
1	DMSO	-	0.851091	0.920482	0.929777
1	DMSO	+	0.315244	0.790756	0.400888
1	DMSO	+	0.593097	1.05934	0.562999
1	FK+CsA	+	1.54169	0.948065	1.63522
1	FK+CsA	+	1.64712	0.991927	1.6698
1	FK+CsA	-	2.11174	1.05635	2.01025
1	FK+CsA	-	1.86061	0.9929	1.88438
2	DMSO	-	0.923975	0.882254	1.0421
2	DMSO	-	1.07603	1.11775	0.957902
2	DMSO	+	0.525964	0.920901	0.56831
2	DMSO	+	0.521047	0.932441	0.556029
2	FK+CsA	+	1.66665	0.902072	1.83842
2	FK+CsA	+	1.85126	0.967673	1.90362
2	FK+CsA	-	2.30952	0.991068	2.31878
2	FK+CsA	-	2.36876	1.11428	2.11529
	All the values are normalized to the average of "DMSO,NMDA (-) in each experiment".

## Sheet: Fig 3D
Fig 3D
experiment		NMDA	pS295	PSD-95	pS295/PSD-95
1	DMSO	-	0.968426	0.992534	0.975887
1	DMSO	-	1.03157	1.00747	1.02411
1	DMSO	+	0.372506	0.789941	0.471647
1	DMSO	+	0.615441	1.01908	0.604027
1	Calyculin	+	0.527538	0.819647	0.643732
1	Calyculin	+	0.711888	1.15047	0.61889
1	Calyculin	-	1.96797	1.04654	1.88079
1	Calyculin	-	1.69833	0.953449	1.78157
2	DMSO	-	1.0414	0.978833	1.06251
2	DMSO	-	0.958601	1.02117	0.937489
2	DMSO	+	0.396567	0.952219	0.415915
2	DMSO	+	0.515869	1.04608	0.492493
2	Calyculin	+	0.463476	0.98103	0.471813
2	Calyculin	+	0.570876	1.01848	0.559777
2	Calyculin	-	2.0455	1.05119	1.94331
2	Calyculin	-	2.03497	1.15051	1.76642
	All the values are normalized to the average of "DMSO,NMDA (-) in each experiment".

## Sheet: Fig 4B
Fig 4B
experiment		pS295	PSD-95	pS295/PSD-95
1	Control	1	1	1
1	Ca2+(-)	0.919963	1.00352	0.916734
1	Ca2+(+)	0.455512	0.913248	0.498783
2	Control	1	1	1
2	Ca2+(-)	1.07505	1.03207	1.04165
2	Ca2+(+)	0.504922	0.97731	0.516644
3	Control	1	1	1
3	Ca2+(-)	1.00611	1.00476	1.00134
3	Ca2+(+)	0.505866	0.946034	0.534723
	All the values are normalized to "Control" in each experiment".

## Sheet: Fig 4D
Fig 4D
experiment	FK506 (µM)	Ca2+	pS295	PSD-95	pS295/PSD-95
1	Control		1	1	1
1	0	-	0.967964	0.969843	0.998063
1	0	+	0.46745	0.970641	0.48159
1	1	-	1.00675	1.01056	0.996226
1	1	+	0.73406	0.980202	0.748886
1	5	-	1.06179	1.00583	1.05564
1	5	+	0.746131	0.991842	0.752268
1	20	-	1.01473	0.968647	1.04758
1	20	+	0.714038	0.978541	0.729696
1	60	-	0.994651	1.00237	0.992304
1	60	+	0.737148	1.00133	0.736167
2	Control		1	1	1
2	0	-	1.00878	1.00308	1.00569
2	0	+	0.550025	0.985264	0.558252
2	1	-	1.02433	1.02984	0.994649
2	1	+	0.785196	1.04907	0.74847
2	5	-	1.05643	1.09602	0.963871
2	5	+	0.803148	1.04721	0.766944
2	20	-	1.06685	1.08347	0.984657
2	20	+	0.775087	1.02894	0.753286
2	60	-	1.10085	1.09242	1.00771
2	60	+	0.804087	1.11245	0.722809
3	Control		1	1	1
3	0	-	0.976556	0.98589	0.990533
3	0	+	0.545167	0.958915	0.568525
3	1	-	0.986454	1.03822	0.950137
3	1	+	0.73743	0.94876	0.777257
3	5	-	1.05272	0.991494	1.06175
3	5	+	0.794475	0.994229	0.799086
3	20	-	1.07855	1.01625	1.0613
3	20	+	0.808044	0.98443	0.820824
3	60	-	0.999548	1.00461	0.994958
3	60	+	0.834706	0.973341	0.857568
	All the values are normalized to "Control" in each experiment".

## Sheet: Fig 4F
Fig 4F
experiment	FKBP12	FK506 (µM)	Ca2+	pS295	PSD-95	pS295/PSD-95
1	Control			1	1	1
1	-	0	-	0.947966	0.959999	0.987466
1	-	0	+	0.433539	0.889366	0.48747
1	-	120	+	0.735777	0.943897	0.77951
1	-	120	-	0.984245	0.921658	1.06791
1	+	0	-	0.99266	0.966768	1.02678
1	+	0	+	0.460009	0.905307	0.508125
1	+	120	+	0.930062	0.944043	0.985191
1	+	120	-	1.00752	0.985422	1.02243
2	Control			1	1	1
2	-	0	-	0.99404	0.974906	1.01963
2	-	0	+	0.604997	0.983899	0.614898
2	-	120	+	0.83297	0.995761	0.836516
2	-	120	-	1.00947	0.983921	1.02597
2	+	0	-	1.00042	0.990643	1.00987
2	+	0	+	0.579494	0.993984	0.583001
2	+	120	+	0.938866	0.956272	0.981798
2	+	120	-	0.956766	0.969635	0.986729
3	Control			1	1	1
3	-	0	-	1.00812	0.919954	1.09583
3	-	0	+	0.480145	0.936279	0.512823
3	-	120	+	0.801877	0.968679	0.827805
3	-	120	-	1.08619	1.01924	1.06569
3	+	0	-	1.08774	1.07525	1.01161
3	+	0	+	0.525408	1.06119	0.495113
3	+	120	+	1.00442	1.02611	0.978864
3	+	120	-	1.15062	1.0997	1.04631
	All the values are normalized to "Control" in each experiment".

[truncated: 5 more sheets: S1 Fig B,C, S2 Fig B,C, S3 Fig B, S3 Fig D, S4 Fig B]
